# Supplementary material for: Chicken Hypothalamic and Ovarian DNA Methylome Alteration in Response to Forced Molting
Source: Animals (Basel). 2023 Mar 10;13(6):1012. doi: 10.3390/ani13061012 (PMC10044502; doi:10.3390/ani13061012)
Supplement: Supplementary file 1 [file animals-13-01012-s001.zip]

Archive with 7 entries (7 files):
- Supplementary_Materials.pdf
- Table S3 The hypo DMRs and their corresponding DMGs in hypothalamus of 1-vs-2.xlsx
- Table S4 The hyper DMRs and their corresponding DMGs in ovary of 1-vs-2.xlsx
- Table S5 The hypo DMRs and their corresponding DMGs in hypothalamus of 2-vs-3.xlsx
- Table S6 The hyper DMRs and their corresponding DMGs in ovary of 2-vs-3.xlsx
- Table S7 The hypo DMRs and their corresponding DMGs in hypothalamus of 3-vs-5.xlsx
- Table S8 The hypo DMRs and their corresponding DMGs in ovary of 3-vs-5.xlsx
