# Supplementary material for: Chicken Hypothalamic and Ovarian DNA Methylome Alteration in Response to Forced Molting
Source: Animals (Basel). 2023 Mar 10;13(6):1012. doi: 10.3390/ani13061012 (PMC10044502; doi:10.3390/ani13061012)
Supplement: Supplementary file 1 [file animals-13-01012-s001.zip › Table S3 The hypo DMRs and their corresponding DMGs in hypothalamus of 1-vs-2.xlsx]

## Sheet: hyper
The hyper DMRs and their corresponding DMGs in hypothalamus of 1-vs-2
chr	start	end	pvalue	qvalue	Genes
chr16	2671501	2672000	1.9e-180	1.24e-175	NA
chr16	2671001	2671500	2.82e-139	1.23e-134	NA
chr20	5492501	5493000	1.61e-102	5.25e-98	OSER1
chr2	120507501	120508000	3.69e-102	1.13e-97	ENSGALG00000049724
chr7	66501	67000	1.88e-75	4.26e-71	NA
chr19	10097501	10098000	5.67e-65	1.18e-60	NA
chr1	49485501	49486000	1.32e-62	2.64e-58	NA
chr30	1331001	1331500	4.16e-46	5.72e-42	NA
chrZ	8462001	8462500	2.05e-42	2.37e-38	ENSGALG00000048171
chr3	34997001	34997500	8.08e-41	8.79e-37	ZBTB18
chr19	98501	99000	1.21e-40	1.29e-36	ENSGALG00000033320
chr32	178001	178500	8.51e-39	7.93e-35	ENSGALG00000053838
chr4	80757001	80757500	7.57e-34	5.81e-30	ABLIM2
chr30	1330501	1331000	1.39e-33	1.03e-29	NA
chr10	20798501	20799000	2.88e-33	2.08e-29	NA
chr3	11089001	11089500	2.86e-32	1.89e-28	MEIS1
chr10	20799001	20799500	1.39e-31	8.74e-28	NA
chr19	10098001	10098500	1.65e-31	1.02e-27	NA
chr30	1335001	1335500	2.01e-31	1.22e-27	NA
chr3	13928001	13928500	2.92e-30	1.64e-26	ENSGALG00000048184
chr30	1330001	1330500	5.01e-27	2.07e-23	NA
chr11	7041001	7041500	8.47e-26	3.07e-22	CBLN1
chr8	27516501	27517000	7.53e-25	2.5e-21	NFIA
chr2	3455001	3455500	1.43e-23	4.13e-20	NA
chr9	12088001	12088500	3.09e-23	8.48e-20	NA
chr3	104567001	104567500	1.21e-20	2.5e-17	NA
chr1	106373001	106373500	8.34e-20	1.56e-16	SYNJ1
chr9	12870501	12871000	2.13e-19	3.78e-16	ACAP2
chr4	45529501	45530000	6.79e-19	1.13e-15	RASGEF1B
chr1	11412001	11412500	7.07e-17	8.35e-14	NA
chr7	26463001	26463500	1.81e-16	1.95e-13	HSPBAP1
chr13	18960501	18961000	5.22e-16	5.23e-13	ENSGALG00000047303
chr26	2463501	2464000	6.3e-16	6.22e-13	ENSGALG00000000816
chr1	80050501	80051000	1.34e-15	1.23e-12	NA
chr7	16354001	16354500	2.5e-15	2.18e-12	NA
chr1	165523501	165524000	3.99e-15	3.36e-12	NA
chr11	11674001	11674500	8.89e-15	6.75e-12	ENSGALG00000051793
chr9	12079001	12079500	9.06e-15	6.86e-12	NA
chr4	2481501	2482000	1.66e-14	1.21e-11	DLG3
chr8	22779501	22780000	2.46e-14	1.73e-11	TRABD2B
chr3	30836501	30837000	2.57e-14	1.8e-11	NA
chr4	3322001	3322500	3.15e-14	2.14e-11	DOCK11
chrZ	62365501	62366000	3.67e-14	2.46e-11	EDIL3
chr3	27880001	27880500	6.05e-14	3.9e-11	NA
chr6	22081501	22082000	1.25e-13	7.4e-11	SH2D6
chr2	102114001	102114500	1.37e-13	8.07e-11	NA
chr10	6083501	6084000	1.47e-13	8.57e-11	ENSGALG00000048663
chr5	8436001	8436500	1.53e-13	8.88e-11	USP47
chr4	73755501	73756000	2.69e-13	1.48e-10	NA
chr3	109648501	109649000	2.91e-13	1.59e-10	CLIC5
chr23	5465501	5466000	3.25e-13	1.76e-10	NA
chr9	14401501	14402000	4.59e-13	2.4e-10	NA
chr22	328501	329000	5.85e-13	2.99e-10	ANTXR1
chr1	155464501	155465000	9.18e-13	4.45e-10	SCEL
chr2	96705001	96705500	9.9e-13	4.76e-10	LDLRAD4
chr2	132208501	132209000	2.8e-12	1.2e-09	EIF3E
chrZ	55501	56000	3.09e-12	1.31e-09	ENSGALG00000033770
chr2	84350001	84350500	3.42e-12	1.44e-09	ENSGALG00000053013
chr28	2194501	2195000	4.19e-12	1.73e-09	NA
chr12	9539001	9539500	4.34e-12	1.78e-09	RAB7A
chr14	8475001	8475500	4.68e-12	1.9e-09	XYLT1
chr3	34992001	34992500	5.31e-12	2.12e-09	NA
chr1	175655501	175656000	7.62e-12	2.96e-09	NA
chr3	83120501	83121000	1.26e-11	4.6e-09	LMBRD1
chr2	27323001	27323500	1.33e-11	4.82e-09	ETV1
chr9	8936001	8936500	1.85e-11	6.37e-09	NYAP2
chr1	54736001	54736500	2.71e-11	8.8e-09	ENSGALG00000051528
chr1	28325001	28325500	4.94e-11	1.5e-08	ENSGALG00000050996
chr5	54299501	54300000	7.37e-11	2.14e-08	ENSGALG00000011889
chrW	5184001	5184500	9.44e-11	2.66e-08	ENSGALG00000034488
chr33	1880001	1880500	1.15e-10	3.14e-08	ENSGALG00000048175
chr4	16101501	16102000	1.46e-10	3.89e-08	NA
chr2	3769501	3770000	1.51e-10	4.02e-08	NA
chr27	2472001	2472500	2.02e-10	5.19e-08	ENSGALG00000045960
chr15	830001	830500	2.72e-10	6.69e-08	NA
chr27	2574001	2574500	3.12e-10	7.54e-08	ENSGALG00000045960
chr1	133205001	133205500	4.55e-10	1.04e-07	UBE3A
chr2	107441001	107441500	5.06e-10	1.13e-07	DTNA
chr2	57906501	57907000	5.15e-10	1.15e-07	DCDC2
chrZ	55508001	55508500	7.18e-10	1.53e-07	NA
chr6	651001	651500	1.33e-09	2.63e-07	NA
chrZ	31536001	31536500	2.04e-09	3.8e-07	NFIB
chr4	17332001	17332500	2.07e-09	3.85e-07	RNF128
chr1	140674501	140675000	2.28e-09	4.2e-07	ARHGEF7
chr4	85175001	85175500	2.47e-09	4.5e-07	FGFRL1
chr2	108347501	108348000	3.2e-09	5.61e-07	NA
chr10	13768001	13768500	3.99e-09	6.77e-07	NTRK3
chr7	20789501	20790000	7.81e-09	1.2e-06	ENSGALG00000048597
chr2	6242001	6242500	8.6e-09	1.3e-06	XYLB
chrZ	31096501	31097000	9.43e-09	1.41e-06	NA
chr1	183691501	183692000	1.62e-08	2.23e-06	NA
chr2	131529001	131529500	1.69e-08	2.32e-06	OXR1
chr9	7668001	7668500	1.77e-08	2.42e-06	ENSGALG00000047853
chr27	2447001	2447500	1.8e-08	2.44e-06	ENSGALG00000036395
chr2	8610001	8610500	1.95e-08	2.62e-06	NOM1
chr2	136729001	136729500	2.67e-08	3.41e-06	DEPDC6
chrZ	58852501	58853000	5e-08	5.76e-06	NA
chr31	2538501	2539000	2.41e-07	2.13e-05	ENSGALG00000036191
chrZ	34778001	34778500	2.83e-07	2.42e-05	APBA1
chrZ	13109501	13110000	2.19e-06	0.000128855	PLCXD3
chrZ	19769001	19769500	3.05e-06	0.000168113	NA
chrZ	1789001	1789500	1.48e-05	0.000588109	PIAS2

## Sheet: hypo
The hypo DMRs and their corresponding DMGs in hypothalamus of 1-vs-2
chr	start	end	pvalue	qvalue	genes
chr1	8058001	8058500	4.36277e-07	3.46631e-05	EDIL3
chr1	20444501	20445000	1.93935e-21	4.38025e-18	NA
chr1	24548001	24548500	6.91935e-13	3.47427e-10	ENSGALG00000035009
chr1	29554501	29555000	2.98562e-08	3.74093e-06	NA
chr1	29888001	29888500	1.8533e-10	4.80349e-08	NA
chr1	45491501	45492000	5.15986e-12	2.07404e-09	VEZT
chr1	71365001	71365500	6.22953e-08	6.91384e-06	ENSGALG00000014551
chr1	71805501	71806000	2.63247e-10	6.50981e-08	NA
chr1	76135001	76135500	9.69737e-88	2.29978e-83	NA
chr1	114327001	114327500	1.07227e-08	1.56621e-06	SRPX
chr1	139582001	139582500	1.2966e-07	1.27495e-05	NA
chr1	144942001	144942500	1.38328e-11	5.00147e-09	NA
chr1	156494001	156494500	2.6178e-10	6.48267e-08	TBC1D4
chr1	176226001	176226500	1.41461e-10	3.78879e-08	NA
chr1	180948001	180948500	9.09441e-15	6.8767e-12	RDX
chr2	2697501	2698000	1.46735e-09	2.86947e-07	WNT9A
chr2	7260501	7261000	4.93885e-25	1.66245e-21	NA
chr2	8364501	8365000	4.93537e-11	1.4997e-08	NA
chr2	9706001	9706500	2.3214e-18	3.54143e-15	VIPR2
chr2	42631501	42632000	3.2219e-08	3.97963e-06	NA
chr2	127364501	127365000	6.3574e-09	1.0066e-06	NA
chr2	128958001	128958500	3.80519e-15	3.21974e-12	NA
chr2	136570001	136570500	7.0415e-07	5.12676e-05	ENPP2
chr2	137848001	137848500	1.41597e-15	1.29836e-12	ENSGALG00000051414
chr2	140569001	140569500	3.22345e-15	2.77526e-12	ASAP1
chr2	142248001	142248500	2.50284e-12	1.08819e-09	NA
chr2	146404001	146404500	9.52545e-08	9.86662e-06	NA
chr3	1071501	1072000	2.44933e-09	4.45888e-07	ENSGALG00000047366
chr3	4989501	4990000	2.04827e-07	1.86114e-05	ENSGALG00000048886
chr3	18210501	18211000	1.40431e-11	5.053e-09	ENSGALG00000052742
chr3	55370501	55371000	4.74536e-08	5.51472e-06	BCLAF1,PDE7B
chr3	76424001	76424500	1.55372e-08	2.15883e-06	RARS2
chr3	103990001	103990500	1.5809e-11	5.60694e-09	ATAD2B
chr3	105335501	105336000	2.85324e-11	9.20625e-09	OTOF
chr4	4492001	4492500	4.54267e-12	1.85309e-09	NA
chr4	10737501	10738000	1.08885e-16	1.23499e-13	NA
chr4	16044501	16045000	1.63131e-10	4.29426e-08	NA
chr4	32131501	32132000	3.88002e-10	9.09828e-08	NR3C2
chr4	51742501	51743000	1.43962e-05	0.000574855	NA
chr4	66254501	66255000	4.4156e-11	1.36078e-08	NA
chr4	68554001	68554500	3.33937e-13	1.80174e-10	ENSGALG00000051022
chr4	76158001	76158500	9.48259e-09	1.4172e-06	LDB2
chr4	91166501	91167000	4.28605e-11	1.32634e-08	ENSGALG00000054383
chr5	3407501	3408000	8.82152e-07	6.16881e-05	NA
chr5	9693001	9693500	2.64541e-13	1.46055e-10	DENND5A
chr5	9707501	9708000	7.83596e-08	8.41742e-06	DENND5A
chr5	9911001	9911500	2.27186e-08	2.98606e-06	DENND2B
chr5	27863001	27863500	7.1203e-08	7.74109e-06	SLC8A3
chr5	38597001	38597500	4.48624e-17	5.48162e-14	TTLL5
chr5	43505501	43506000	3.60881e-15	3.07156e-12	NA
chr5	50790501	50791000	1.29743e-12	6.04934e-10	TDRD9
chr5	50877001	50877500	3.00804e-09	5.31982e-07	NA
chr5	51268501	51269000	4.12558e-23	1.12109e-19	ENSGALG00000053386
chr6	1526501	1527000	2.77861e-11	8.9877e-09	BICC1
chr6	15419501	15420000	6.9268e-20	1.30942e-16	ZNF503
chr6	21412501	21413000	2.19114e-07	1.96867e-05	ENSGALG00000006705
chr6	23832501	23833000	1.66854e-11	5.85666e-09	BTRC
chr7	16433001	16433500	1.16641e-09	2.34785e-07	NA
chr7	18270501	18271000	9.84564e-08	1.01479e-05	NA
chr8	13295001	13295500	2.92976e-11	9.43565e-09	NA
chr8	24303001	24303500	2.60512e-24	8.1389e-21	CDKN2C
chr8	29337501	29338000	9.21056e-17	1.05849e-13	ENSGALG00000049561
chr8	29378501	29379000	1.75488e-27	7.44382e-24	NA
chr9	23212001	23212500	2.98708e-08	3.74186e-06	NA
chr10	7048001	7048500	1.56725e-07	1.48349e-05	NA
chr10	11384001	11384500	1.96362e-15	1.75129e-12	NA
chr10	16301501	16302000	3.64152e-34	2.92296e-30	NA
chr12	1462001	1462500	7.01379e-05	0.00193864	NA
chr12	4473001	4473500	1.41283e-08	1.99064e-06	SLC6A11
chr13	15987001	15987500	1.39662e-11	5.03812e-09	NA
chr13	16463001	16463500	2.34035e-24	7.35576e-21	NA
chr14	2562001	2562500	9.81545e-09	1.45735e-06	SUN1
chr14	11770001	11770500	1.52217e-12	6.9787e-10	ENSGALG00000052823
chr14	11780501	11781000	3.11775e-09	5.4862e-07	NA
chr16	507001	507500	1.36464e-21	3.16438e-18	ENSGALG00000048627
chr16	2310001	2310500	3.10165e-09	5.4634e-07	BG8
chr16	2411001	2411500	2.82461e-08	3.57092e-06	IL4I1,TRIM7.2
chr16	2734001	2734500	2.2872e-09	4.20629e-07	FLOT1
chr17	10083501	10084000	8.17193e-19	1.33656e-15	PBX3
chr19	2625001	2625500	1.05457e-08	1.54424e-06	ENSGALG00000047897
chr20	2301501	2302000	5.50197e-10	1.21636e-07	TOX2
chr23	2329001	2329500	8.9375e-12	3.40867e-09	NA
chrW	1084001	1084500	1.7218e-42	2.04166e-38	NA
chrW	2863001	2863500	3.34478e-15	2.86553e-12	NA
chrZ	664001	664500	7.80458e-09	1.19561e-06	ENSGALG00000034584
chrZ	680001	680500	2.13295e-07	1.92567e-05	ENSGALG00000034584
chrZ	8221001	8221500	1.10006e-07	1.111e-05	CNTFR
chrZ	8850001	8850500	6.17632e-06	0.000294717	NA
chrZ	21602501	21603000	2.24388e-15	1.98427e-12	PIK3R1
chrZ	21786501	21787000	4.10113e-06	0.00021329	NA
chrZ	24757501	24758000	1.25805e-13	7.45879e-11	NA
chrZ	25008501	25009000	4.0448e-07	3.26526e-05	ENSGALG00000015019
chrZ	34605001	34605500	8.00671e-06	0.000361807	TJP2
chrZ	41834501	41835000	2.39924e-06	0.000138533	PTCH1
chrZ	56303001	56303500	2.26101e-07	2.01858e-05	NA
chrZ	63736001	63736500	7.20836e-06	0.000332306	SSBP2
