# Supplementary material for: Chicken Hypothalamic and Ovarian DNA Methylome Alteration in Response to Forced Molting
Source: Animals (Basel). 2023 Mar 10;13(6):1012. doi: 10.3390/ani13061012 (PMC10044502; doi:10.3390/ani13061012)
Supplement: Supplementary file 1 [file animals-13-01012-s001.zip › Table S4 The hyper DMRs and their corresponding DMGs in ovary of 1-vs-2.xlsx]

## Sheet: hyper
The hyper DMRs and their corresponding DMGs in ovary of 1-vs-2
chr	start	end	pvalue	qvalue	genes
chr1	27188501	27189000	1.13748e-12	6.43405e-10	DOCK4
chr1	28742001	28742500	1.45196e-05	0.00110123	NRCAM
chr1	36540501	36541000	3.5131e-10	1.22756e-07	NA
chr1	64364501	64365000	2.97495e-10	1.05244e-07	PLEKHA5
chr1	64561001	64561500	8.16642e-07	0.00010847	AEBP2
chr1	71293501	71294000	1.02354e-11	4.88305e-09	CDPF1
chr1	71584001	71584500	1.49024e-06	0.000179919	NA
chr1	133064001	133064500	2.5397e-05	0.00168601	ATP11A
chr1	133205001	133205500	1.37498e-12	7.70327e-10	UBE3A
chr1	135032501	135033000	4.2838e-19	5.87906e-16	NA
chr1	136557501	136558000	4.36572e-08	8.90289e-06	NA
chr1	149900001	149900500	4.18522e-08	8.59032e-06	NA
chr1	155464501	155465000	8.29065e-15	6.63126e-12	SCEL
chr1	165523501	165524000	2.80801e-51	2.14542e-47	NA
chr1	165931501	165932000	1.63439e-08	3.79777e-06	ENSGALG00000050273
chr1	169765001	169765500	2.23236e-11	9.97167e-09	NA
chr1	175853001	175853500	6.9475e-09	1.77026e-06	N4BP2L2
chr1	181967001	181967500	4.07741e-15	3.39941e-12	CWF19L2
chr2	3571501	3572000	7.73631e-09	1.95182e-06	NA
chr2	8610001	8610500	3.55833e-06	0.000363214	NOM1
chr2	10021001	10021500	8.92964e-14	6.06248e-11	DIP2C
chr2	15477001	15477500	2.81327e-15	2.43676e-12	MPP7
chr2	31403001	31403500	1.00173e-06	0.000128744	STK31
chr2	35162501	35163000	9.29954e-15	7.38056e-12	SATB1
chr2	38888001	38888500	2.0128e-07	3.3248e-05	RBMS3
chr2	120507501	120508000	5.99116e-211	3.40766e-206	ENSGALG00000049724
chr2	130927001	130927500	1.77689e-11	8.06377e-09	HSF1
chr2	136729001	136729500	3.91655e-07	5.86226e-05	DEPDC6
chr2	138642001	138642500	1.26544e-14	9.88982e-12	NA
chr2	146479501	146480000	5.10557e-09	1.35137e-06	ENSGALG00000052128
chr2	149025001	149025500	8.38524e-26	2.00581e-22	NA
chr3	27189501	27190000	2.50447e-07	4.01393e-05	TTC7A
chr3	29287501	29288000	1.79278e-06	0.000210325	NA
chr3	101721001	101721500	4.16922e-90	7.11411e-86	ENSGALG00000037194
chr4	3106001	3106500	1.73689e-18	2.2396e-15	NA
chr4	11251001	11251500	5.36803e-08	1.06357e-05	NA
chr4	12102501	12103000	1.01123e-05	0.000832367	NA
chr4	14707501	14708000	3.67636e-07	5.57447e-05	NA
chr4	73755501	73756000	6.2508e-15	5.07905e-12	NA
chr5	7702501	7703000	2.72631e-09	7.72761e-07	ENSGALG00000049914
chr5	22143501	22144000	6.20151e-13	3.64328e-10	NA
chr5	51503501	51504000	4.95563e-07	7.17218e-05	NA
chr5	54299501	54300000	9.43551e-07	0.000122363	ENSGALG00000011889
chr5	56901001	56901500	3.3606e-06	0.000347255	NA
chr5	57846501	57847000	4.39962e-67	4.59628e-63	NA
chr6	916001	916500	3.54087e-14	2.57912e-11	ENSGALG00000040737
chr6	21704501	21705000	1.58765e-08	3.7043e-06	NA
chr6	24049501	24050000	6.01228e-16	5.63682e-13	NA
chr6	33868001	33868500	7.71174e-06	0.000672629	NA
chr7	66001	66500	2.00828e-75	2.50743e-71	NA
chr7	66501	67000	1.64032e-108	3.49869e-104	NA
chr8	25932001	25932500	2.87734e-18	3.57504e-15	ENSGALG00000049560
chr8	27909001	27909500	4.69993e-10	1.59121e-07	DOCK7
chr8	29369501	29370000	3.9171e-08	8.09518e-06	SRSF11
chr9	2369001	2369500	3.11031e-13	1.92991e-10	NA
chr9	5874001	5874500	8.26188e-61	7.6896e-57	NA
chr9	7467501	7468000	6.11306e-05	0.00328914	ENSGALG00000053282
chr9	12868501	12869000	5.25653e-10	1.76796e-07	ACAP2
chr9	12870501	12871000	4.09638e-11	1.74891e-08	ACAP2
chr9	16029501	16030000	5.79071e-07	8.19314e-05	CAMK2N2
chr9	16114501	16115000	1.60376e-61	1.56549e-57	NA
chr9	17240501	17241000	2.38479e-25	5.5239e-22	NA
chr11	5938501	5939000	3.45584e-16	3.34414e-13	SALL1
chr12	1874001	1874500	2.20847e-17	2.47379e-14	NA
chr12	2483501	2484000	8.08203e-09	2.02904e-06	DOCK3
chr12	18153501	18154000	5.59128e-06	0.000521441	ENSGALG00000046892
chr13	2396501	2397000	1.8072e-08	4.1343e-06	ENSGALG00000052936
chr13	3041501	3042000	1.67338e-10	6.28471e-08	NA
chr13	18971501	18972000	9.20436e-68	9.81612e-64	ENSGALG00000047303
chr14	10043001	10043500	3.12154e-08	6.63314e-06	ENSGALG00000047816
chr15	8906001	8906500	7.08696e-07	9.6665e-05	BCR
chr16	1811501	1812000	3.91882e-24	8.28948e-21	ENSGALG00000050132
chr16	2671001	2671500	4.95102e-190	2.30404e-185	NA
chr16	2671501	2672000	4.66912e-167	1.70724e-162	NA
chr17	1999001	1999500	7.50547e-15	6.02206e-12	PNPLA7
chr17	10692001	10692500	6.50368e-129	1.95838e-124	SLC2A8
chr19	10097501	10098000	9.76262e-200	4.99751e-195	NA
chr19	10098001	10098500	2.50419e-86	4.13517e-82	NA
chr20	5492501	5493000	2.28024e-149	7.29539e-145	OSER1
chr23	612501	613000	4.27126e-09	1.15199e-06	PUM1
chr26	2032001	2032500	1.50223e-08	3.52265e-06	DSTYK
chr27	6248001	6248500	4.12989e-09	1.11789e-06	HOXB4
chr30	808001	808500	2.20402e-20	3.31837e-17	ENSGALG00000039573
chr30	1330501	1331000	3.13908e-26	7.72551e-23	NA
chr30	1331001	1331500	1.04495e-25	2.47645e-22	NA
chr30	1335001	1335500	3.0039e-18	3.72326e-15	ENSGALG00000054838
chr31	1199501	1200000	2.4262e-09	7.01682e-07	ENSGALG00000050096
chr32	307501	308000	5.37495e-68	5.85415e-64	ENSGALG00000052101
chrW	2264501	2265000	3.8558e-08	7.98139e-06	NA
chrW	2350501	2351000	1.41482e-34	5.84073e-31	ENSGALG00000046757
chrW	3668001	3668500	3.75358e-06	0.000379212	NA
chrZ	373001	373500	4.79558e-07	6.96615e-05	NARS
chrZ	8462001	8462500	6.94263e-83	1.01541e-78	ENSGALG00000048171
chrZ	27210001	27210500	1.59587e-14	1.22255e-11	ENSGALG00000050012
chrZ	35717001	35717500	1.70995e-05	0.00124478	ENSGALG00000046952
chrZ	62757001	62757500	8.30462e-07	0.000109991	HAPLN1
chrZ	70415001	70415500	6.47129e-24	1.34116e-20	NA

## Sheet: hypo
The hypo DMRs and their corresponding DMGs in ovary of 1-vs-2
chr	start	end	pvalue	qvalue	genes
chr1	20444501	20445000	8.61258e-20	1.24895e-16	NA
chr1	23381001	23381500	2.44996e-10	8.84445e-08	FAM3C
chr1	29888001	29888500	4.77789e-07	6.94439e-05	NA
chr1	32725001	32725500	5.80637e-115	1.35104e-110	NA
chr1	36415001	36415500	1.01541e-08	2.493e-06	LGR5
chr1	38399501	38400000	1.73869e-14	1.32053e-11	NA
chr1	64810501	64811000	2.052e-12	1.11392e-09	ENSGALG00000051394
chr1	67518501	67519000	1.31007e-08	3.11342e-06	NA
chr1	68662501	68663000	7.49243e-07	0.000101198	SCUBE1
chr1	69407501	69408000	1.14785e-09	3.54823e-07	ENSGALG00000052231
chr1	70346001	70346500	2.45663e-07	3.95086e-05	NA
chr1	71892501	71893000	1.36777e-11	6.37672e-09	DUSP16
chr1	76135001	76135500	1.42684e-83	2.14825e-79	NA
chr1	76469001	76469500	1.62083e-61	1.56549e-57	NA
chr1	88806501	88807000	1.49303e-08	3.5027e-06	NA
chr1	136681001	136681500	4.32283e-14	3.10796e-11	NA
chr1	136697001	136697500	1.25103e-09	3.83018e-07	NA
chr1	137020001	137020500	5.50997e-10	1.84592e-07	ST6GAL2
chr1	170789001	170789500	1.25634e-05	0.000984422	NA
chr1	178193001	178193500	3.48836e-11	1.50438e-08	ATP8A2
chr1	179537501	179538000	3.0512e-10	1.07644e-07	NA
chr1	180029501	180030000	4.00517e-13	2.42921e-10	NA
chr1	183139001	183139500	9.03588e-08	1.66444e-05	NA
chr1	196784501	196785000	9.07841e-13	5.18668e-10	GDPD5
chr2	2697501	2698000	1.78615e-10	6.65939e-08	WNT9A
chr2	9655001	9655500	4.1765e-08	8.5793e-06	NA
chr2	9706001	9706500	4.44904e-13	2.67264e-10	VIPR2
chr2	64642001	64642500	1.32851e-13	8.79778e-11	NA
chr2	75680001	75680500	3.21463e-07	4.97004e-05	RETREG1
chr2	75889001	75889500	1.48876e-07	2.56773e-05	FBXL7
chr2	104055501	104056000	4.72309e-09	1.26122e-06	NA
chr2	128708001	128708500	1.26927e-09	3.88139e-07	ENSGALG00000051109
chr3	4801501	4802000	8.41675e-12	4.11122e-09	NA
chr3	4963001	4963500	5.44621e-06	0.000510797	NA
chr3	9512001	9512500	4.09985e-09	1.11161e-06	NA
chr3	16244001	16244500	1.81278e-08	4.14272e-06	MRPS5
chr3	20981501	20982000	5.20223e-08	1.03539e-05	KCNK2
chr3	76454001	76454500	8.19778e-11	3.29652e-08	SLC35A1
chr3	88294501	88295000	2.35136e-08	5.18912e-06	NA
chr3	104732501	104733000	3.60449e-16	3.46182e-13	ENSGALG00000038191
chr4	4492001	4492500	2.42172e-13	1.52671e-10	NA
chr4	9513001	9513500	1.54447e-09	4.65069e-07	ENSGALG00000007160
chr4	53312501	53313000	7.30039e-06	0.000644215	ENSGALG00000039688
chr4	58321001	58321500	1.61434e-05	0.00119299	ENSGALG00000050320
chr4	60919001	60919500	2.76478e-08	5.98182e-06	UBE2D3
chr4	66358501	66359000	1.00472e-06	0.000129064	FRYL
chr4	76878001	76878500	9.54677e-08	1.74661e-05	CPEB2
chr5	277001	277500	3.87402e-22	6.83835e-19	TMEM132A
chr5	9103001	9103500	1.1938e-06	0.000149782	NA
chr5	9707501	9708000	5.27338e-06	0.000498792	DENND5A
chr5	14535001	14535500	3.88443e-05	0.00233941	BRSK1
chr5	17612501	17613000	9.13516e-11	3.62505e-08	ENSGALG00000051988
chr5	43505501	43506000	7.60283e-08	1.4385e-05	NA
chr5	45500001	45500500	4.48099e-09	1.20348e-06	PRIMA1
chr5	57931501	57932000	6.97724e-10	2.2735e-07	L2HGDH
chr5	59567501	59568000	1.38317e-08	3.278e-06	NA
chr6	6086501	6087000	4.61795e-09	1.23702e-06	NA
chr6	23832501	23833000	3.2446e-08	6.8572e-06	BTRC
chr6	24007001	24007500	4.64522e-14	3.30724e-11	ENSGALG00000049370
chr6	27920501	27921000	2.19885e-06	0.000248641	VTI1A
chr8	15695001	15695500	5.54284e-08	1.09131e-05	NA
chr8	26012501	26013000	5.87691e-09	1.52633e-06	ENSGALG00000049560
chr9	22792501	22793000	1.75184e-10	6.54577e-08	NA
chr9	23212501	23213000	1.03668e-09	3.23784e-07	NA
chr10	11212001	11212500	2.05469e-15	1.79795e-12	NA
chr11	16555501	16556000	1.55471e-07	2.66175e-05	NA
chr11	17660001	17660500	2.28335e-13	1.44481e-10	NA
chr12	12932501	12933000	2.75293e-07	4.35813e-05	FHIT
chr12	18497501	18498000	4.49944e-08	9.13999e-06	IL5RA
chr12	18537001	18537500	2.78631e-22	4.93536e-19	ENSGALG00000049980
chr14	9932501	9933000	8.21837e-14	5.62434e-11	NA
chr15	2107501	2108000	4.5675e-07	6.67461e-05	ENSGALG00000054877
chr16	2310001	2310500	3.21208e-08	6.80014e-06	BG8
chr16	2539001	2539500	5.1861e-12	2.63632e-09	ENSGALG00000052240
chr20	3361501	3362000	1.05446e-08	2.58144e-06	NA
chr20	6262501	6263000	4.52629e-07	6.62574e-05	PREX1
chr22	5042001	5042500	1.4026e-10	5.33824e-08	NA
chr25	2837501	2838000	8.47059e-10	2.69324e-07	ENSGALG00000054117
chr33	4899501	4900000	8.43133e-22	1.44349e-18	SLC11A2
chrZ	46648001	46648500	2.36557e-05	0.00159595	CAMK4
chrZ	70672501	70673000	9.3524e-08	1.71596e-05	NA
chrZ	72206501	72207000	5.49249e-06	0.000513913	NA
chrZ	79521501	79522000	7.19399e-05	0.0037097	NA
