# Supplementary material for: Chicken Hypothalamic and Ovarian DNA Methylome Alteration in Response to Forced Molting
Source: Animals (Basel). 2023 Mar 10;13(6):1012. doi: 10.3390/ani13061012 (PMC10044502; doi:10.3390/ani13061012)
Supplement: Supplementary file 1 [file animals-13-01012-s001.zip › Table S5 The hypo DMRs and their corresponding DMGs in hypothalamus of 2-vs-3.xlsx]

## Sheet: hyper
The hyper DMRs and their corresponding DMGs in hypothalamus of 2-vs-3
chr	start	end	pvalue	qvalue	genes
chr1	8058001	8058500	3.91276e-09	5.81147e-07	NA
chr1	16298501	16299000	3.48319e-10	7.28837e-08	CERK
chr1	16927001	16927500	2.80756e-12	1.04837e-09	NA
chr1	20309501	20310000	5.96822e-12	2.08202e-09	MOV10L1
chr1	23382501	23383000	8.98958e-08	8.16013e-06	NA
chr1	38187001	38187500	8.8334e-12	2.94168e-09	NA
chr1	45435001	45435500	2.43258e-13	1.16652e-10	FGD6
chr1	54849501	54850000	3.64091e-15	2.61913e-12	NA
chr1	60882001	60882500	5.08505e-08	5.09605e-06	WNT5B
chr1	63427001	63427500	1.91975e-11	5.80075e-09	ENSGALG00000051805
chr1	67309501	67310000	2.16093e-14	1.33805e-11	ENSGALG00000048615
chr1	71465501	71466000	3.6648e-07	2.57819e-05	ETV6
chr1	77153001	77153500	9.67241e-11	2.4181e-08	ENSGALG00000041564
chr1	92956001	92956500	2.54275e-07	1.91751e-05	NA
chr1	96449001	96449500	1.35584e-09	2.35373e-07	NA
chr1	106636501	106637000	1.50668e-13	7.70402e-11	ENSGALG00000054333
chr1	111112501	111113000	1.02358e-13	5.47548e-11	NA
chr1	126160501	126161000	1.37385e-10	3.27292e-08	NA
chr1	135136501	135137000	1.80624e-10	4.13519e-08	NA
chr1	136772001	136772500	1.41886e-10	3.36559e-08	UXS1
chr1	140343001	140343500	2.41972e-08	2.74275e-06	COL4A2
chr1	145435001	145435500	1.15274e-17	1.3216e-14	PCCA
chr1	146340001	146340500	6.24056e-11	1.65706e-08	FARP1
chr1	156494001	156494500	3.5113e-12	1.28393e-09	TBC1D4
chr1	157557001	157557500	4.6279e-17	4.58881e-14	PIBF1
chr1	184050001	184050500	4.28712e-10	8.72586e-08	YAP1
chr2	5311501	5312000	1.47277e-33	8.76201e-30	NA
chr2	15404501	15405000	1.98492e-10	4.49285e-08	NA
chr2	17636001	17636500	1.29618e-13	6.7293e-11	PIP4K2A
chr2	19822501	19823000	1.08272e-08	1.39051e-06	TRDMT1
chr2	39741501	39742000	4.66554e-16	3.95001e-13	NA
chr3	5209001	5209500	2.34935e-07	1.79504e-05	ENSGALG00000037200
chr3	18113501	18114000	3.4024e-15	2.46772e-12	AIDA
chr3	22662501	22663000	2.56089e-08	2.86837e-06	NA
chr3	25049001	25049500	6.56576e-10	1.26392e-07	NA
chr3	25291001	25291500	1.5311e-13	7.79269e-11	PLEKHH2
chr3	25358001	25358500	6.50822e-13	2.84816e-10	ABCG8
chr3	30682001	30682500	2.18209e-11	6.46914e-09	NA
chr3	31203501	31204000	3.37564e-11	9.58171e-09	RASGRP3
chr3	34174001	34174500	6.4296e-09	8.9089e-07	SMYD3
chr3	34871001	34871500	6.65466e-13	2.90358e-10	ADSS
chr3	35859001	35859500	2.61759e-07	1.9652e-05	NA
chr3	37699001	37699500	1.15694e-10	2.81776e-08	NA
chr3	48096001	48096500	1.50668e-17	1.68355e-14	ENSGALG00000031045
chr3	48851001	48851500	6.11829e-09	8.55103e-07	MTHFD1L
chr3	49296001	49296500	1.31338e-14	8.55349e-12	SYNE1
chr3	57604501	57605000	4.20792e-09	6.18337e-07	NA
chr3	63150501	63151000	1.83498e-14	1.15407e-11	ROS1
chr3	66884501	66885000	1.13167e-06	6.39563e-05	ENSGALG00000015224
chr3	67091501	67092000	3.0463e-07	2.21528e-05	SESN1
chr3	71646501	71647000	3.55821e-11	1.00244e-08	NA
chr3	79054501	79055000	1.11118e-11	3.59441e-09	BCKDHB
chr3	107495501	107496000	2.15664e-14	1.33727e-11	TRAM2
chr3	109787001	109787500	8.91651e-10	1.65214e-07	NA
chr3	110032001	110032500	1.73641e-07	1.3978e-05	CD2AP
chr4	3178501	3179000	1.28267e-08	1.60288e-06	NA
chr4	3840001	3840500	2.60435e-18	3.38219e-15	NA
chr4	5965001	5965500	1.19185e-10	2.8878e-08	NA
chr4	13638501	13639000	7.83147e-12	2.64605e-09	AMMECR1
chr4	15874001	15874500	2.44617e-07	1.85805e-05	GRIA3
chr4	16275001	16275500	1.55341e-13	7.888e-11	NA
chr4	30347501	30348000	9.05386e-13	3.83265e-10	ENSGALG00000054537
chr4	48060001	48060500	3.07612e-10	6.58373e-08	ADGRL3
chr4	49881501	49882000	1.72385e-07	1.3887e-05	NA
chr4	50812501	50813000	7.42371e-11	1.92139e-08	NA
chr4	55341001	55341500	2.49434e-07	1.88877e-05	NA
chr4	73159001	73159500	6.69083e-08	6.41192e-06	TBC1D19
chr5	8523001	8523500	3.91683e-10	8.06917e-08	NA
chr5	15337001	15337500	1.90419e-11	5.77356e-09	AP2A2
chr5	18527001	18527500	4.92075e-12	1.74847e-09	NA
chr5	24061501	24062000	2.24519e-12	8.61013e-10	PHF21A
chr5	24394501	24395000	2.04333e-08	2.37983e-06	ENSGALG00000051929
chr5	26197501	26198000	5.91623e-09	8.3082e-07	ROM1
chr5	28933001	28933500	3.62218e-12	1.31573e-09	RAD51B
chr5	29755001	29755500	3.32302e-11	9.45064e-09	NA
chr5	34989501	34990000	9.16447e-08	8.29835e-06	AKAP6
chr5	36050001	36050500	1.24373e-07	1.06362e-05	NA
chr5	36198001	36198500	3.95222e-10	8.12688e-08	ENSGALG00000010030
chr5	39950501	39951000	8.46418e-11	2.16021e-08	NRXN3
chr5	45580001	45580500	3.97921e-11	1.10527e-08	ASB2
chr5	55225001	55225500	6.31398e-10	1.22455e-07	NA
chr5	57205501	57206000	5.50006e-07	3.58056e-05	MDGA2
chr6	3949001	3949500	2.26962e-07	1.746e-05	ENSGALG00000047138
chr6	17060001	17060500	3.90291e-09	5.79905e-07	NA
chr6	18309501	18310000	3.02741e-15	2.21767e-12	ENSGALG00000052574
chr6	18490501	18491000	1.996e-13	9.76823e-11	NA
chr6	18586501	18587000	3.23741e-11	9.24899e-09	NA
chr6	20270001	20270500	8.16581e-16	6.58425e-13	ENSGALG00000050495
chr6	32137001	32137500	2.76554e-11	8.01534e-09	NA
chr7	1372501	1373000	7.83852e-09	1.05597e-06	ITGAV
chr7	1647501	1648000	2.4495e-06	0.000117831	ENSGALG00000048411
chr7	16822501	16823000	7.857e-10	1.48138e-07	NA
chr7	27535501	27536000	1.90698e-10	4.341e-08	KALRN
chr8	5310001	5310500	8.12564e-26	2.68971e-22	NA
chr8	12069001	12069500	6.21492e-16	5.17225e-13	S1PR1
chr8	21775501	21776000	4.29957e-31	2.15101e-27	NA
chr8	29421001	29421500	1.57169e-08	1.89884e-06	NA
chr9	4866501	4867000	5.87615e-13	2.58181e-10	FBXO45
chr9	8797001	8797500	2.70371e-13	1.27715e-10	NA
chr9	12912001	12912500	5.67485e-08	5.59542e-06	XXYLT1
chr9	15091501	15092000	4.00102e-13	1.82345e-10	TFRC
chr9	19511001	19511500	8.69287e-10	1.6182e-07	FNDC3B
chr9	22568501	22569000	7.78623e-08	7.23517e-06	MFSD1
chr9	23578001	23578500	1.06056e-14	6.97926e-12	MBNL1
chr9	23603001	23603500	4.75926e-17	4.6979e-14	AADAC
chr10	1728001	1728500	1.48066e-08	1.80421e-06	CSNK1G1
chr10	3799501	3800000	2.03536e-23	5.33372e-20	NA
chr10	8407001	8407500	5.69835e-14	3.20805e-11	CCPG1
chr10	10482501	10483000	1.5501e-12	6.21521e-10	ENSGALG00000051344
chr10	11120001	11120500	1.05452e-08	1.35945e-06	C15orf48
chr10	11125001	11125500	9.8294e-11	2.45109e-08	NA
chr10	15149501	15150000	1.28734e-10	3.0953e-08	ENSGALG00000052950
chr10	16288001	16288500	8.93654e-11	2.2598e-08	NA
chr11	2332001	2332500	2.7061e-09	4.23218e-07	NA
chr11	18001001	18001500	3.11722e-08	3.3721e-06	NA
chr11	19508001	19508500	3.49114e-17	3.55781e-14	ZFHX3
chr12	6075001	6075500	5.24176e-11	1.41924e-08	NUP210
chr12	10842001	10842500	5.95354e-13	2.61321e-10	NA
chr12	14184501	14185000	1.20964e-09	2.14023e-07	ADAMTS9
chr12	16855501	16856000	7.48803e-22	1.6081e-18	NA
chr13	3330001	3330500	7.9969e-10	1.50348e-07	SIL1
chr13	3616501	3617000	2.33866e-14	1.43597e-11	FBXW11
chr13	3782001	3782500	5.91249e-14	3.30327e-11	ENSGALG00000051535
chr13	3911501	3912000	6.37773e-09	8.85982e-07	NA
chr13	3924001	3924500	1.03862e-16	9.70809e-14	FGF18
chr13	4215501	4216000	3.58288e-09	5.38901e-07	ENSGALG00000033591
chr13	5439001	5439500	2.10778e-09	3.4308e-07	PANK3
chr13	7888501	7889000	1.76859e-11	5.39585e-09	NA
chr13	9916501	9917000	1.65602e-10	3.84325e-08	NA
chr13	10329001	10329500	7.60404e-09	1.02847e-06	NA
chr13	11033001	11033500	1.49376e-19	2.32377e-16	HK3,UIMC1
chr13	12931001	12931500	1.09188e-11	3.53718e-09	NA
chr13	14455501	14456000	1.3002e-08	1.62156e-06	ADAMTS2
chr13	14768001	14768500	2.24453e-13	1.08857e-10	RASGEF1C
chr13	16781001	16781500	1.26064e-13	6.55757e-11	NA
chr13	16948501	16949000	8.79543e-11	2.23052e-08	FSTL4
chr13	18018001	18018500	1.32604e-28	5.40543e-25	ARHGAP26
chr14	1997001	1997500	8.93414e-14	4.83795e-11	ENSGALG00000044794
chr14	2346001	2346500	1.69734e-12	6.73224e-10	NA
chr14	3286501	3287000	2.39542e-08	2.7222e-06	MAD1L1
chr14	6969001	6969500	1.87485e-10	4.27892e-08	ENSGALG00000049760
chr14	10614001	10614500	1.68769e-23	4.47594e-20	ENSGALG00000052131
chr14	11780501	11781000	4.97451e-09	7.17101e-07	NA
chr15	1044501	1045000	1.12061e-07	9.78481e-06	NA
chr15	10880001	10880500	8.60114e-13	3.65155e-10	NA
chr15	12173001	12173500	1.72765e-14	1.09439e-11	NA
chr17	5654501	5655000	1.60521e-07	1.31306e-05	SPOUT1
chr17	6528001	6528500	2.23283e-12	8.57256e-10	POMT1
chr17	7153501	7154000	8.34144e-07	5.01067e-05	ENSGALG00000054650
chr18	1220001	1220500	5.64506e-10	1.1106e-07	ENSGALG00000054733
chr18	9166501	9167000	1.00679e-20	1.91051e-17	NPLOC4
chr18	10371001	10371500	1.76445e-08	2.09946e-06	ACSF2
chr19	637001	637500	1.2459e-08	1.56602e-06	ENSGALG00000042533
chr19	696501	697000	2.78024e-12	1.03993e-09	NA
chr19	7747501	7748000	7.51304e-08	7.01807e-06	TBX4
chr19	8413001	8413500	1.91818e-11	5.80075e-09	NA
chr23	1454001	1454500	7.85815e-09	1.05829e-06	ENSGALG00000048848
chr24	5869001	5869500	1.0883e-09	1.95242e-07	MCAM1
chr25	31501	32000	4.76071e-26	1.62473e-22	ENSGALG00000051056
chr25	698501	699000	9.19476e-25	2.8111e-21	LMNA
chr26	1757001	1757500	9.90804e-09	1.29017e-06	PLEKHA6
chr26	2255001	2255500	1.68676e-10	3.89815e-08	NA
chr27	4415001	4415500	8.35944e-09	1.11556e-06	NA
chr27	4855001	4855500	3.889e-14	2.26773e-11	NA
chr31	4699501	4700000	2.35649e-34	1.54843e-30	NA
chr31	4701001	4701500	4.8926e-37	4.14225e-33	NA
chrZ	174001	174500	2.12423e-05	0.000638094	ENSGALG00000048603
chrZ	479001	479500	8.94361e-08	8.12343e-06	NA
chrZ	2023001	2023500	5.10891e-07	3.37262e-05	LOXHD1
chrZ	6947001	6947500	2.90324e-06	0.000134841	KIAA1328
chrZ	8788001	8788500	8.57556e-05	0.00183762	UNC13B
chrZ	11388001	11388500	2.5195e-05	0.000726636	ENSGALG00000003605
chrZ	12314501	12315000	1.42396e-11	4.45873e-09	NA
chrZ	18831501	18832000	9.22795e-08	8.33868e-06	ENSGALG00000046863
chrZ	21602501	21603000	1.56874e-12	6.27438e-10	PIK3R1
chrZ	37885001	37885500	3.90893e-05	0.00101594	GNAQ
chrZ	39386501	39387000	9.963e-08	8.87717e-06	NA
chrZ	41429501	41430000	3.75352e-06	0.000164509	NA
chrZ	46010001	46010500	5.97954e-05	0.00139859	MCC
chrZ	54401501	54402000	3.38222e-11	9.59421e-09	ENSGALG00000048557
chrZ	54865501	54866000	5.61299e-08	5.54165e-06	ABCA1
chrZ	61741001	61741500	4.98887e-09	7.18664e-07	NA
chrZ	72352001	72352500	7.41399e-10	1.40812e-07	NA
chrZ	72891001	72891500	2.42889e-14	1.48723e-11	NA
chrZ	78854501	78855000	4.62039e-07	3.11505e-05	CDKN2A
chrZ	79221001	79221500	5.65376e-06	0.000226856	NA

## Sheet: hypo
The hypo DMRs and their corresponding DMGs in hypothalamus of 2-vs-3
chr	start	end	pvalue	qvalue	genes
chr1	13234001	13234500	6.22375e-12	2.1524e-09	RELN
chr1	13322001	13322500	1.30476e-11	4.12954e-09	RELN
chr1	22236001	22236500	1.31317e-09	2.29032e-07	NA
chr1	33733001	33733500	2.88075e-08	3.16825e-06	XOPT
chr1	49485501	49486000	1.65514e-30	8.0074e-27	NA
chr1	97737501	97738000	2.55171e-13	1.21317e-10	ROBO1
chr1	105661001	105661500	3.41333e-12	1.25226e-09	NA
chr1	106373001	106373500	1.99352e-09	3.27362e-07	SYNJ1
chr1	131673001	131673500	2.12238e-09	3.44534e-07	TUBGCP5
chr1	132555501	132556000	1.09984e-08	1.41044e-06	GABRG3
chr1	173406501	173407000	6.7459e-07	4.22458e-05	NA
chr2	18051001	18051500	6.43116e-20	1.06441e-16	NA
chr2	27323001	27323500	2.04648e-11	6.129e-09	ETV1
chr2	32576501	32577000	1.90316e-73	5.58576e-69	NA
chr2	32577001	32577500	7.97112e-73	2.1933e-68	HOXA1
chr2	32586501	32587000	3.21893e-19	4.80385e-16	NA
chr2	32587001	32587500	1.29749e-45	1.68005e-41	NA
chr2	32594001	32594500	4.08186e-35	2.85244e-31	HOXA3
chr2	32604001	32604500	1.09086e-39	1.06722e-35	HOXA3
chr2	32608001	32608500	1.54275e-43	1.78736e-39	HOXA3
chr2	32609001	32609500	9.65497e-43	1.0899e-38	HOXA3
chr2	32609501	32610000	8.66097e-32	4.59396e-28	HOXA3
chr2	32610001	32610500	7.94831e-28	3.09667e-24	HOXA4
chr2	32614501	32615000	1.15651e-59	2.82864e-55	HOXA3
chr2	40867501	40868000	3.29589e-10	6.9593e-08	ANO10
chr2	58055501	58056000	1.37682e-08	1.69884e-06	NA
chr3	11089001	11089500	1.14598e-27	4.42561e-24	MEIS1
chr3	17715001	17715500	2.63544e-10	5.7868e-08	NA
chr3	51513001	51513500	3.56333e-14	2.08889e-11	ARID1B
chr3	63048501	63049000	2.07566e-17	2.26751e-14	NA
chr3	67894001	67894500	2.87877e-08	3.16686e-06	PDSS2
chr3	71323001	71323500	2.57359e-12	9.70055e-10	NA
chr4	1067501	1068000	1.01197e-33	6.10303e-30	EFNB1
chr4	8795001	8795500	1.44931e-07	1.20593e-05	ENSGALG00000007028
chr4	12702001	12702500	9.96008e-07	5.7813e-05	ENSGALG00000054565
chr4	17332001	17332500	3.55612e-10	7.41982e-08	RNF128
chr4	19686501	19687000	1.0413e-07	9.21474e-06	NA
chr4	19843001	19843500	3.63193e-08	3.83627e-06	TRIM2
chr4	24683001	24683500	5.51766e-15	3.81942e-12	SPOCK3
chr4	28943001	28943500	2.30066e-17	2.47644e-14	SLC7A11
chr4	33678001	33678500	2.36058e-11	6.93292e-09	NA
chr4	73554001	73554500	5.07687e-13	2.28071e-10	NA
chr4	80757001	80757500	1.73642e-24	5.09639e-21	ABLIM2
chr5	26441001	26441500	2.27694e-07	1.74943e-05	NUMB
chr7	26147001	26147500	7.7764e-23	1.86063e-19	CLASP1
chr8	29042001	29042500	2.23944e-27	8.42662e-24	GADD45A
chr10	7878001	7878500	3.40292e-26	1.189e-22	TCF12
chr11	7041001	7041500	3.07251e-19	4.60093e-16	CBLN1
chr13	10152501	10153000	2.13664e-12	8.25135e-10	CPEB4
chr13	11939501	11940000	6.08905e-14	3.3933e-11	NA
chr13	18144501	18145000	4.63489e-13	2.09283e-10	NR3C1
chr14	14502001	14502500	2.24273e-30	1.07322e-26	ENSGALG00000009205
chr15	170001	170500	2.72685e-06	0.000128231	ENSGALG00000053140
chr15	7808001	7808500	1.5222e-52	2.68059e-48	MN1
chr16	2671501	2672000	1.87025e-63	4.8434e-59	NA
chr18	9234001	9234500	3.47172e-14	2.0379e-11	SLC38A10
chr19	4869501	4870000	2.80061e-20	4.87339e-17	NA
chr23	6121001	6121500	5.50036e-07	3.58056e-05	NA
chr24	2178501	2179000	1.90993e-16	1.70557e-13	NTM,OPCML
chr24	5160501	5161000	4.0651e-11	1.12416e-08	SIK3
chr26	105001	105500	5.80073e-13	2.55377e-10	LHFPL5
chr27	2196001	2196500	1.00077e-20	1.90731e-17	NA
chr27	2196501	2197000	8.49826e-16	6.81486e-13	NA
chr27	6257501	6258000	9.66745e-21	1.85048e-17	NA
chr27	6259501	6260000	2.47302e-10	5.4766e-08	NA
chr27	6285001	6285500	2.4142e-49	3.93649e-45	NA
chr27	6289001	6289500	2.62974e-58	6.0934e-54	NA
chr27	6291501	6292000	1.10594e-44	1.39111e-40	NA
chr27	6292001	6292500	2.70898e-41	2.77355e-37	NA
chr27	6292501	6293000	3.44327e-36	2.70697e-32	NA
chr27	6294501	6295000	4.57401e-30	2.11969e-26	NA
chr28	1482501	1483000	4.81372e-10	9.64168e-08	FSD1
chr32	307501	308000	4.26728e-31	2.15101e-27	ENSGALG00000052101
chr32	419001	419500	1.37745e-10	3.27795e-08	ENSGALG00000054320
chr33	5978501	5979000	1.80875e-29	7.88418e-26	NA
chrZ	134001	134500	1.73575e-18	2.30865e-15	ENSGALG00000033770
chrZ	635501	636000	5.81235e-08	5.70543e-06	ENSGALG00000034584
chrZ	6438501	6439000	6.15082e-12	2.13053e-09	NA
chrZ	58852501	58853000	1.69092e-07	1.36868e-05	NA
chrZ	81320001	81320500	2.86237e-08	3.15512e-06	SNCAIP
chrZ	82085501	82086000	3.03857e-06	0.00013958	PAX5
