# Supplementary material for: Chicken Hypothalamic and Ovarian DNA Methylome Alteration in Response to Forced Molting
Source: Animals (Basel). 2023 Mar 10;13(6):1012. doi: 10.3390/ani13061012 (PMC10044502; doi:10.3390/ani13061012)
Supplement: Supplementary file 1 [file animals-13-01012-s001.zip › Table S6 The hyper DMRs and their corresponding DMGs in ovary of 2-vs-3.xlsx]

## Sheet: hyper
The hyper DMRs and their corresponding DMGs in ovary of 2-vs-3
chr	start	end	pvalue	qvalue	genes
chr1	13549501	13550000	1.01641e-07	2.41457e-05	ORC5
chr1	16231001	16231500	2.22249e-06	0.000289462	ENSGALG00000048109
chr1	81586001	81586500	1.74302e-10	1.0522e-07	NA
chr1	83518001	83518500	1.30976e-07	2.95736e-05	NA
chr1	144942001	144942500	1.18154e-08	3.91204e-06	NA
chr1	170018501	170019000	8.91883e-09	3.10739e-06	NA
chr1	170789001	170789500	6.09586e-06	0.000629576	NA
chr1	179947001	179947500	2.30625e-08	6.94318e-06	SAP18
chr2	2038001	2038500	7.35093e-07	0.000118598	NKTR
chr2	17906501	17907000	1.73389e-08	5.44335e-06	DNAJC1
chr2	42773501	42774000	3.95382e-07	7.13195e-05	SACM1L
chr2	58024001	58024500	1.37508e-08	4.44467e-06	NA
chr2	62056001	62056500	1.83001e-05	0.00143868	NUP153
chr2	75949001	75949500	2.14326e-06	0.000281406	FBXL7
chr2	98904501	98905000	3.1177e-07	5.90657e-05	NA
chr2	142136501	142137000	3.31151e-14	4.83001e-11	NA
chr3	9512001	9512500	1.64553e-10	9.95911e-08	NA
chr3	26933501	26934000	5.39623e-11	3.69979e-08	SOCS5
chr3	34090001	34090500	9.20574e-12	7.74822e-09	SMYD3
chr3	52719001	52719500	3.52616e-08	9.86345e-06	NA
chr3	58648001	58648500	2.44475e-07	4.85489e-05	PTPRK
chr3	71633001	71633500	7.07625e-09	2.58428e-06	ENSGALG00000052916
chr3	76581501	76582000	9.3162e-07	0.000143136	NA
chr3	102026501	102027000	4.77432e-08	1.27185e-05	LDAH
chr3	110032001	110032500	2.07542e-12	2.04345e-09	CD2AP
chr4	4492001	4492500	2.3485e-19	7.45642e-16	NA
chr4	9728001	9728500	1.3447e-06	0.000192543	NA
chr4	11520501	11521000	1.77535e-11	1.38735e-08	ENSGALG00000040732
chr4	24292501	24293000	8.51543e-06	0.000804202	NA
chr4	31547001	31547500	1.08236e-12	1.11968e-09	SLC10A7
chr4	59693001	59693500	2.49618e-06	0.000315061	RAP1GDS1
chr4	66632001	66632500	2.67943e-07	5.21536e-05	NFXL1
chr4	91070501	91071000	4.25747e-15	7.27103e-12	CPXM1
chr5	10900001	10900500	3.92523e-07	7.09856e-05	INSC
chr5	28842501	28843000	2.38093e-06	0.000304358	RAD51B
chr5	43961001	43961500	1.31273e-07	2.96122e-05	KCNK13
chr6	740501	741000	9.47549e-12	7.91849e-09	ENSGALG00000043130
chr6	3780501	3781000	5.55188e-15	9.31235e-12	CDHR1
chr6	24449501	24450000	1.25334e-10	7.83799e-08	CNNM2
chr6	26423501	26424000	2.01341e-05	0.001546	NA
chr6	36231501	36232000	2.97208e-05	0.00205091	NA
chr7	15841001	15841500	1.36377e-08	4.41722e-06	NA
chr7	17309001	17309500	3.75664e-08	1.03722e-05	NA
chr7	19596501	19597000	3.84504e-05	0.00246093	ENSGALG00000010943
chr7	34773001	34773500	7.52826e-21	2.85135e-17	KIF5C
chr7	35518501	35519000	2.79881e-13	3.2456e-10	FMNL2
chr7	35519001	35519500	1.07379e-10	6.83345e-08	FMNL2
chr8	8185501	8186000	1.62715e-14	2.52211e-11	NA
chr8	12620501	12621000	4.96428e-08	1.31425e-05	PLPPR5
chr10	1728001	1728500	7.65216e-11	5.02638e-08	CSNK1G1
chr10	9431001	9431500	2.46303e-08	7.30361e-06	NA
chr10	16766001	16766500	9.71313e-09	3.32735e-06	NA
chr11	10086001	10086500	5.9835e-09	2.23103e-06	GPATCH1
chr12	5557501	5558000	1.97065e-08	6.08096e-06	ENSGALG00000005024
chr12	6690001	6690500	1.3109e-13	1.64617e-10	ENSGALG00000050679
chr12	18609001	18609500	2.05462e-08	6.29458e-06	NA
chr13	5439001	5439500	1.02109e-08	3.47254e-06	PANK3
chr13	12444001	12444500	5.44217e-08	1.42392e-05	NA
chr14	2474501	2475000	1.5981e-07	3.48608e-05	PRKAR1B
chr14	4573501	4574000	3.26739e-25	1.87139e-21	ACTB
chr15	2117501	2118000	1.30464e-18	3.85362e-15	ENSGALG00000054877
chr15	5358501	5359000	4.58465e-06	0.000505326	ENSGALG00000051644
chr17	2323501	2324000	8.34567e-14	1.10722e-10	NA
chr18	788501	789000	1.74769e-08	5.47571e-06	MAP2K4
chr18	4061501	4062000	9.87773e-10	4.74832e-07	NA
chr20	9537001	9537500	9.51238e-09	3.27051e-06	TPD52L2
chr20	12326001	12326500	5.89219e-07	9.91148e-05	NA
chr21	1815501	1816000	3.81565e-06	0.000439762	PRKCZ
chr21	4981501	4982000	4.70767e-10	2.47867e-07	KAZN
chr26	3690001	3690500	2.75593e-09	1.15154e-06	MAGI3
chr27	4034501	4035000	2.93776e-27	1.91629e-23	RDM1
chr27	6186001	6186500	1.36201e-09	6.28977e-07	NA
chr27	7325501	7326000	6.25581e-11	4.21529e-08	KRT222
chr28	1565001	1565500	1.13028e-11	9.24805e-09	ENSGALG00000037733
chr30	1330001	1330500	6.03587e-16	1.15705e-12	NA
chr30	1331001	1331500	2.54211e-22	1.1158e-18	NA
chr31	2187001	2187500	6.44258e-12	5.6346e-09	ENSGALG00000048887
chr31	4699501	4700000	7.76268e-23	3.64577e-19	NA
chr33	6250001	6250500	1.85276e-206	1.45026e-201	NA
chr33	6251501	6252000	7.17901e-141	3.37164e-136	NA
chr33	6252501	6253000	9.23831e-189	6.19828e-184	NA

## Sheet: hypo
The hypo DMRs and their corresponding DMGs in ovary of 2-vs-3
chr	start	end	pvalue	qvalue	genes
chr1	3374001	3374500	1.75989e-07	3.77358e-05	NA
chr1	27188501	27189000	5.07382e-07	8.78664e-05	DOCK4
chr1	47481501	47482000	4.91375e-08	1.30235e-05	NA
chr1	133205001	133205500	2.73391e-08	7.95533e-06	UBE3A
chr1	136742001	136742500	1.9348e-12	1.92111e-09	UXS1
chr1	174110001	174110500	2.93601e-07	5.59849e-05	DCLK1
chr1	175853001	175853500	3.7066e-09	1.48661e-06	N4BP2L2
chr1	176164001	176164500	2.14733e-14	3.23238e-11	NA
chr1	179283001	179283500	1.11289e-07	2.59151e-05	NA
chr1	181967001	181967500	1.95521e-08	6.04126e-06	CWF19L2
chr2	32376501	32377000	7.55494e-07	0.000121431	ENSGALG00000047686
chr2	50387501	50388000	8.57402e-09	3.00958e-06	ENSGALG00000048100
chr2	100870001	100870500	3.49926e-10	1.93937e-07	MYL12B
chr2	101228501	101229000	9.38731e-09	3.23329e-06	NA
chr2	136729001	136729500	6.67077e-06	0.000673318	DEPDC6
chr2	138642001	138642500	1.949e-12	1.93113e-09	NA
chr3	23855501	23856000	1.02094e-10	6.54142e-08	NA
chr3	32297001	32297500	3.10208e-17	7.17684e-14	VIT
chr4	3106001	3106500	8.6168e-12	7.30799e-09	NA
chr4	11100501	11101000	1.40791e-09	6.4763e-07	NA
chr4	17332001	17332500	5.59391e-07	9.50162e-05	RNF128
chr4	73755501	73756000	4.49441e-12	4.10664e-09	NA
chr5	14395501	14396000	1.02994e-06	0.000155622	ENSGALG00000006608
chr5	14858001	14858500	4.28702e-08	1.1598e-05	NA
chr5	22143501	22144000	4.01747e-11	2.85017e-08	NA
chr5	37896001	37896500	6.84997e-06	0.000687038	ZNF410
chr6	2696001	2696500	2.69425e-07	5.23892e-05	NA
chr7	1508001	1508500	1.57711e-05	0.00128861	NA
chr7	34487001	34487500	2.49899e-08	7.37223e-06	ENSGALG00000053295
chr11	9560501	9561000	1.38891e-07	3.08565e-05	ENSGALG00000053442
chr16	2671501	2672000	4.179e-34	3.77438e-30	NA
chr21	5949501	5950000	2.39374e-12	2.31867e-09	NA
chr27	2196001	2196500	1.15163e-13	1.47777e-10	NA
chr27	8079001	8079500	1.53141e-11	1.21491e-08	NA
