# Supplementary material for: Chicken Hypothalamic and Ovarian DNA Methylome Alteration in Response to Forced Molting
Source: Animals (Basel). 2023 Mar 10;13(6):1012. doi: 10.3390/ani13061012 (PMC10044502; doi:10.3390/ani13061012)
Supplement: Supplementary file 1 [file animals-13-01012-s001.zip › Table S7 The hypo DMRs and their corresponding DMGs in hypothalamus of 3-vs-5.xlsx]

## Sheet: hyper
The hyper DMRs and their corresponding DMGs in hypothalamus of 3-vs-5
chr	start	end	strand	pvalue	qvalue	genes
chr1	21923501	21924000	*	1.49828e-07	1.13164e-05	POT1
chr1	22236001	22236500	*	1.93466e-17	1.93655e-14	NA
chr1	38254501	38255000	*	3.32123e-10	6.04327e-08	ZDHHC17
chr1	44941001	44941500	*	3.77486e-11	9.08558e-09	CRADD
chr1	118908501	118909000	*	2.44368e-16	1.92498e-13	NA
chr1	141268501	141269000	*	1.86324e-07	1.35536e-05	NA
chr1	180484001	180484500	*	7.82616e-10	1.26324e-07	NA
chr1	196607001	196607500	*	1.8611e-15	1.22957e-12	FCHSD2
chr2	14054501	14055000	*	2.50458e-16	1.96259e-13	NA
chr2	32577001	32577500	*	2.7675e-33	2.81427e-29	HOXA1
chr2	34520501	34521000	*	3.23661e-11	7.93523e-09	PLCL2
chr2	43919001	43919500	*	6.65525e-10	1.0972e-07	EIF1B
chr3	13966001	13966500	*	8.3832e-24	2.62304e-20	PAK5
chr3	38570501	38571000	*	8.26711e-11	1.80528e-08	SLC35F3
chr3	46757501	46758000	*	1.44984e-10	2.93933e-08	GRM1
chr3	68551001	68551500	*	9.50338e-12	2.68444e-09	NA
chr3	93554501	93555000	*	1.3183e-14	7.15842e-12	ENSGALG00000052495
chr3	101922001	101922500	*	1.33849e-15	9.14333e-13	NA
chr3	104567001	104567500	*	1.52766e-17	1.56057e-14	NA
chr4	4551501	4552000	*	9.45336e-21	1.77722e-17	NA
chr4	11385001	11385500	*	2.34049e-36	2.90895e-32	ENSGALG00000009628
chr4	28943001	28943500	*	3.49526e-14	1.74886e-11	SLC7A11
chr4	30649001	30649500	*	4.44708e-25	1.73025e-21	NA
chr4	31721501	31722000	*	1.60986e-08	1.72115e-06	NA
chr4	63646501	63647000	*	9.82749e-09	1.13009e-06	TUSC3
chr4	76380001	76380500	*	4.82104e-11	1.11941e-08	LDB2
chr4	80757001	80757500	*	2.09241e-23	6.1191e-20	ABLIM2
chr4	85325501	85326000	*	8.92215e-21	1.69157e-17	ATOH8
chr5	23337001	23337500	*	2.34939e-10	4.50195e-08	MADD
chr5	26441001	26441500	*	2.58854e-08	2.56354e-06	NUMB
chr5	38256001	38256500	*	6.09561e-27	3.2469e-23	YLPM1
chr5	55293501	55294000	*	1.80884e-41	2.99756e-37	DACT1
chr7	3286501	3287000	*	9.00213e-16	6.31329e-13	ERBB4
chr7	20812501	20813000	*	1.40224e-09	2.09068e-07	NA
chr8	1019001	1019500	*	2.39946e-08	2.40827e-06	ENSGALG00000053009
chr8	2412001	2412500	*	3.01375e-16	2.32094e-13	ENSGALG00000049017
chr9	3597501	3598000	*	6.40597e-12	1.89442e-09	ENSGALG00000046790
chr9	4903001	4903500	*	2.80348e-07	1.90607e-05	UBXN7
chr9	14401501	14402000	*	5.35835e-12	1.61776e-09	ENSGALG00000052045
chr9	19760001	19760500	*	9.78181e-11	2.09614e-08	TNIK
chr10	2771501	2772000	*	3.14115e-15	1.96294e-12	NA
chr10	6717501	6718000	*	5.4629e-12	1.64489e-09	LRRC49
chr10	13408501	13409000	*	1.727e-09	2.49913e-07	FANCI
chr11	6689001	6689500	*	4.28113e-15	2.60972e-12	NA
chr11	18552501	18553000	*	5.90351e-15	3.47559e-12	NA
chr14	4318001	4318500	*	1.41608e-14	7.65224e-12	NA
chr16	2671501	2672000	*	9.55634e-24	2.94887e-20	NA
chr18	7994501	7995000	*	1.0371e-08	1.18445e-06	MAP2K6
chr18	9473501	9474000	*	2.00852e-32	1.83405e-28	NPTX1
chr19	1120501	1121000	*	1.27842e-18	1.59335e-15	CALN1
chr24	4656001	4656500	*	3.51946e-19	4.80629e-16	NA
chr25	3525001	3525500	*	1.50822e-12	5.22317e-10	SCAMP3
chr26	2816001	2816500	*	3.1497e-24	1.04392e-20	PLXNA2
chr26	2870001	2870500	*	1.18892e-12	4.19863e-10	NA
chr27	4212001	4212500	*	1.95398e-14	1.02736e-11	ASIC2
chr27	5107001	5107500	*	2.23563e-14	1.16585e-11	KCNH6
chr27	7005501	7006000	*	1.40352e-23	4.18658e-20	ENSGALG00000053438
chr28	1482501	1483000	*	1.7928e-08	1.87772e-06	FSD1
chrW	6246001	6246500	*	5.46542e-22	1.27366e-18	NA
chrZ	19001	19500	*	9.53006e-11	2.05035e-08	ENSGALG00000055022
chrZ	56001	56500	*	3.45706e-13	1.40364e-10	ENSGALG00000033770
chrZ	64001	64500	*	1.34306e-09	2.01723e-07	ENSGALG00000033770
chrZ	9255001	9255500	*	4.11088e-11	9.7372e-09	NA
chrZ	9346001	9346500	*	1.61873e-07	1.20884e-05	NA
chrZ	26573501	26574000	*	2.25683e-07	1.58872e-05	NA
chrZ	31537001	31537500	*	8.33228e-07	4.67072e-05	NFIB
chrZ	48087001	48087500	*	1.73482e-07	1.27896e-05	NA
chrZ	55131501	55132000	*	5.91187e-09	7.31523e-07	FKTN
chrZ	55203501	55204000	*	2.10867e-06	9.91798e-05	NA
chrZ	60673501	60674000	*	2.74848e-11	6.82449e-09	ENSGALG00000044272
chrZ	73540501	73541000	*	1.19463e-10	2.48383e-08	KCNN2
chrZ	81962001	81962500	*	6.37332e-08	5.52186e-06	ZCCHC7

## Sheet: hypo
The hypo DMRs and their corresponding DMGs in hypothalamus of 3-vs-5
chr	start	end	pvalue	qvalue	meth.diff	genes
chr1	4103001	4103500	1.67574e-25	6.8788e-22	-37.7697	NA
chr1	4572501	4573000	3.77318e-08	3.53636e-06	-26.46	SFMBT2
chr1	8058001	8058500	3.51003e-06	0.000149701	-26.0163	NA
chr1	12024501	12025000	1.1415e-09	1.75275e-07	-28.1611	MAGI2
chr1	13955501	13956000	9.81143e-10	1.53711e-07	-27.2121	KMT2E
chr1	16298501	16299000	8.15486e-12	2.35005e-09	-31.0742	CERK
chr1	20571501	20572000	2.04887e-12	6.80073e-10	-26.2349	MAPK11
chr1	23382501	23383000	1.55893e-12	5.37382e-10	-32.6782	NA
chr1	26418001	26418500	7.32948e-12	2.13508e-09	-29.4751	ENSGALG00000029796
chr1	33293001	33293500	3.09056e-07	2.06547e-05	-25.9093	PPM1H
chr1	54849501	54850000	1.01899e-08	1.16662e-06	-26.532	NA
chr1	59962501	59963000	5.65928e-08	5.0033e-06	-25.084	WASH1
chr1	62831001	62831500	3.63961e-08	3.43274e-06	-25.6107	PTPRO
chr1	64807001	64807500	1.5352e-08	1.654e-06	-28.7433	ENSGALG00000051394
chr1	77153001	77153500	1.11915e-13	5.05808e-11	-30.0667	ENSGALG00000041564
chr1	117195001	117195500	7.5909e-09	9.06202e-07	-33.8095	DMD
chr1	122503001	122503500	8.32564e-09	9.80831e-07	-27.8741	NA
chr1	123095501	123096000	2.62245e-11	6.53694e-09	-32.0755	GRPR
chr1	124661501	124662000	8.44296e-11	1.83919e-08	-31.0942	NA
chr1	128201501	128202000	3.09324e-08	2.98539e-06	-26.5109	NLGN4Y
chr1	131078001	131078500	1.44394e-08	1.57271e-06	-30.0361	NA
chr1	138074501	138075000	6.11414e-09	7.52183e-07	-26.2554	SH3RF3
chr1	143124001	143124500	1.4586e-09	2.16032e-07	-26.9359	NA
chr1	184050001	184050500	9.33315e-13	3.38137e-10	-32.4612	YAP1
chr1	196930001	196930500	3.01649e-07	2.02504e-05	-27.6234	NA
chr2	33433001	33433500	3.20694e-10	5.85914e-08	-28.8558	CREB5
chr2	37085501	37086000	2.46828e-20	4.10557e-17	-25.3717	UBE2E1
chr2	46693001	46693500	2.38973e-09	3.31551e-07	-25.2861	ANLN
chr2	65529001	65529500	6.62255e-07	3.87545e-05	-28.8725	NA
chr3	4042501	4043000	3.72328e-12	1.1658e-09	-29.6651	NA
chr3	4983501	4984000	1.75288e-07	1.28912e-05	-28.7962	NA
chr3	8517501	8518000	8.00797e-12	2.31464e-09	-27.2399	NA
chr3	13162501	13163000	6.34217e-08	5.49945e-06	-25.4665	NA
chr3	24958501	24959000	2.3196e-09	3.22823e-07	-26.125	NA
chr3	40783001	40783500	1.44654e-05	0.000461716	-25.2593	PDCD2
chr3	41452501	41453000	8.49949e-12	2.43313e-09	-25.5951	THBS2
chr3	63150501	63151000	9.49608e-11	2.04569e-08	-27.5459	ROS1
chr3	66392501	66393000	2.57442e-12	8.4074e-10	-25.775	CDK19
chr3	108123501	108124000	3.53753e-14	1.76457e-11	-38.7737	ENSGALG00000047869
chr3	110032001	110032500	7.48091e-07	4.2798e-05	-26.8751	CD2AP
chr4	9550501	9551000	7.55758e-09	9.02706e-07	-25.5504	CLCN5
chr4	39535501	39536000	1.52343e-09	2.24454e-07	-25.5075	IRF2
chr4	69024001	69024500	1.76552e-09	2.54744e-07	-25.5058	ENSGALG00000053319
chr4	77867501	77868000	1.48932e-09	2.19998e-07	-27.9595	ENSGALG00000050913
chr4	85435501	85436000	2.12005e-07	1.50929e-05	-27.2641	ENSGALG00000050269
chr4	86363001	86363500	1.70735e-09	2.47788e-07	-28.7556	NA
chr5	1591001	1591500	2.05749e-07	1.47343e-05	-26.6762	NA
chr5	5666501	5667000	1.17621e-11	3.21884e-09	-25.9648	NA
chr5	8523001	8523500	5.75485e-22	1.33416e-18	-38.2399	NA
chr5	10142001	10142500	1.88019e-13	8.14392e-11	-28.3787	NA
chr5	28446001	28446500	5.39505e-19	7.16304e-16	-27.4242	ACTN1
chr5	28545001	28545500	1.31176e-29	8.89286e-26	-27.8854	NA
chr5	30993501	30994000	1.42123e-12	4.94874e-10	-28.0743	SPRED1
chr5	36198001	36198500	4.95922e-07	3.05302e-05	-25.9286	ENSGALG00000050210
chr5	39057001	39057500	1.98621e-12	6.62285e-10	-26.6332	NA
chr5	43961001	43961500	2.75967e-10	5.17076e-08	-29.5161	KCNK13
chr5	44664501	44665000	6.1391e-10	1.0238e-07	-27.0367	NA
chr5	49422501	49423000	1.88879e-09	2.70263e-07	-26.1663	NA
chr5	59039001	59039500	5.98697e-06	0.000229074	-25.6836	NA
chr6	25326501	25327000	6.36509e-08	5.51826e-06	-26.8433	ENSGALG00000050593
chr6	33965001	33965500	2.13946e-09	3.00557e-07	-25.5134	DOCK1,INSYN2A
chr7	3157501	3158000	7.25243e-09	8.70908e-07	-25.0603	ERBB4
chr7	3427001	3427500	1.69155e-08	1.78884e-06	-25.8571	ERBB4
chr7	3443501	3444000	9.73827e-10	1.52886e-07	-26.285	ERBB4
chr7	4056501	4057000	5.89169e-10	9.87695e-08	-25.8173	SPAG16
chr7	5245501	5246000	1.86973e-10	3.67569e-08	-28.632	AGAP1
chr7	33365001	33365500	1.52031e-10	3.06872e-08	-27.3279	ZEB2
chr8	19044001	19044500	6.37016e-09	7.79181e-07	-27.184	NA
chr8	22507001	22507500	7.79242e-10	1.25916e-07	-25.6702	NA
chr8	25036001	25036500	2.74727e-09	3.74537e-07	-26.1358	LRP8
chr8	26012501	26013000	2.12011e-11	5.41137e-09	-26.362	ENSGALG00000049560
chr8	26375001	26375500	1.2586e-08	1.40085e-06	-25.8388	NA
chr9	3010501	3011000	3.3919e-09	4.49225e-07	-25.314	GPC1
chr9	16747001	16747500	2.26592e-11	5.75727e-09	-26.6308	NA
chr10	9357001	9357500	6.3635e-28	3.65034e-24	-29.9245	NA
chr10	18023501	18024000	9.10157e-09	1.05639e-06	-28.0164	CHSY1
chr10	18609501	18610000	4.65986e-10	8.07197e-08	-25.5993	NA
chr11	11890501	11891000	1.42704e-11	3.83719e-09	-26.2317	NA
chr11	15587501	15588000	6.90311e-07	4.00662e-05	-25.5776	CMIP
chr11	16402501	16403000	1.24005e-08	1.38227e-06	-26.0551	NA
chr13	3616501	3617000	2.63526e-15	1.68444e-12	-29.5655	FBXW11
chr13	3782001	3782500	6.16103e-13	2.36218e-10	-26.0824	ENSGALG00000051535
chr13	8345501	8346000	4.11065e-13	1.65114e-10	-29.8723	NA
chr13	9759501	9760000	2.32195e-31	1.85523e-27	-25.5933	NA
chr13	10881001	10881500	5.36666e-29	3.53123e-25	-36.2162	PDLIM7
chr13	13161501	13162000	3.65587e-11	8.83721e-09	-33.8428	NA
chr13	13210001	13210500	6.09058e-10	1.01723e-07	-26.2846	NA
chr13	18621501	18622000	3.04236e-10	5.60421e-08	-26.8221	NA
chr14	2111001	2111500	3.68901e-17	3.43874e-14	-35.4148	ENSGALG00000046907
chr14	2115501	2116000	2.68371e-09	3.67426e-07	-26.5274	ENSGALG00000046907
chr14	2346001	2346500	8.06051e-14	3.74514e-11	-28.8946	NA
chr14	2913001	2913500	7.44898e-08	6.29451e-06	-25.038	ENSGALG00000041959
chr14	3116501	3117000	2.04822e-10	3.9811e-08	-28.4557	NA
chr14	5791001	5791500	8.65538e-16	6.10841e-13	-31.7143	CACNA1H
chr14	9452501	9453000	5.12979e-07	3.13645e-05	-29.1119	CLEC16A
chr15	1044501	1045000	2.33057e-07	1.63241e-05	-25.2698	英文SEPT5
chr15	6403001	6403500	1.39301e-64	4.7945e-60	-25.2062	NA
chr15	10204001	10204500	6.43105e-11	1.44961e-08	-27.1097	ENSGALG00000046479
chr17	7586001	7586500	1.20953e-18	1.51169e-15	-27.1174	RXRA
chr17	8232501	8233000	3.05175e-10	5.61919e-08	-26.1761	GPSM1
chr18	1592001	1592500	1.02002e-06	5.50072e-05	-27.3561	NA
chr18	1990001	1990500	5.79221e-09	7.18704e-07	-26.2648	PIK3R5
chr18	2486501	2487000	1.21145e-07	9.49064e-06	-25.7279	ENSGALG00000054626
chr18	9082501	9083000	1.15015e-12	4.08427e-10	-26.6666	NA
chr19	637001	637500	9.80514e-11	2.10013e-08	-29.2804	ENSGALG00000042533
chr19	3015001	3015500	4.28088e-19	5.78678e-16	-26.7112	LAT2
chr19	3110501	3111000	9.24282e-10	1.46134e-07	-26.7327	SPNS2
chr19	5180001	5180500	2.06815e-19	2.96591e-16	-34.6457	NA
chr23	1454001	1454500	2.66136e-07	1.82363e-05	-29.3326	ENSGALG00000048848
chr24	496001	496500	1.61136e-11	4.26363e-09	-25.2112	KIRREL3
chr24	2756501	2757000	7.94937e-09	9.4364e-07	-28.9414	NA
chr24	6123501	6124000	4.8696e-10	8.38659e-08	-27.3615	NA
chr25	31501	32000	5.18885e-32	4.29941e-28	-29.3494	25:31501-32000
chr27	2242001	2242500	3.33439e-09	4.4284e-07	-25.8381	ENSGALG00000042963
chr27	2741501	2742000	5.0824e-13	1.98955e-10	-30.5786	ENSGALG00000049145
chr27	4415001	4415500	2.41007e-08	2.41567e-06	-26.9126	NA
chr27	5594501	5595000	9.02313e-20	1.37322e-16	-29.5007	ITGA3
chr33	1383501	1384000	2.96984e-17	2.83935e-14	-26.6517	NA
chr33	3321501	3322000	1.00367e-13	4.5638e-11	-31.1296	FMNL3
chr33	3380501	3381000	1.55353e-20	2.71527e-17	-26.0324	ADCY6
chrW	5307501	5308000	9.85326e-06	0.000339931	-26.513	ENSGALG00000034905
chrZ	1283001	1283500	4.31476e-06	0.000176228	-25.3918	ENSGALG00000035912
chrZ	8679001	8679500	3.99943e-07	2.56044e-05	-28.0934	UNC13B
chrZ	8795501	8796000	1.08278e-07	8.60677e-06	-29.608	UNC13B
chrZ	8964001	8964500	1.1092e-05	0.000373436	-25.8205	NA
chrZ	9566501	9567000	2.84436e-15	1.80368e-12	-28.2433	PDZD2
chrZ	13640501	13641000	1.0681e-10	2.2564e-08	-27.9917	NA
chrZ	17604001	17604500	1.10198e-07	8.74815e-06	-25.6424	NA
chrZ	18905501	18906000	1.06155e-15	7.3754e-13	-27.878	ELOVL7
chrZ	23376501	23377000	1.89517e-08	1.96881e-06	-26.4164	NA
chrZ	23488001	23488500	7.68724e-10	1.24396e-07	-29.2953	IQGAP2
chrZ	23502001	23502500	8.33594e-10	1.33589e-07	-26.0138	IQGAP2
chrZ	23900001	23900500	2.20626e-08	2.24457e-06	-32.785	POLK
chrZ	25910001	25910500	2.28079e-09	3.17916e-07	-30.5019	KANK1
chrZ	26236001	26236500	3.34446e-06	0.000143929	-30.3015	ENSGALG00000048083
chrZ	30042501	30043000	8.77706e-06	0.000310179	-29.6691	NA
chrZ	32260501	32261000	8.76479e-06	0.000309868	-25.6944	NA
chrZ	39386501	39387000	5.50534e-06	0.000214029	-25.0024	NA
chrZ	40843501	40844000	1.19969e-05	0.000397726	-25.3571	ZCCHC6
chrZ	48346001	48346500	1.71248e-05	0.000527959	-27.0802	NA
chrZ	49921501	49922000	1.33685e-06	6.8785e-05	-28.4458	NA
chrZ	54401501	54402000	3.67634e-06	0.000155211	-29.1327	ENSGALG00000048557
chrZ	58409501	58410000	5.40341e-06	0.000210857	-25.0446	FAM172A
chrZ	58514001	58514500	3.76644e-06	0.000158239	-26.0037	FAM172A
chrZ	62963001	62963500	9.64444e-19	1.219e-15	-32.0927	NA
chrZ	65813001	65813500	1.28581e-05	0.0004204	-27.0314	PALM2AKAP2
chrZ	70855501	70856000	4.09508e-07	2.60824e-05	-25.6463	NA
chrZ	72891001	72891500	9.65749e-08	7.84373e-06	-28.6764	NA
chrZ	79221001	79221500	4.4648e-05	0.00111207	-28.3411	NA
chrZ	79863501	79864000	8.44292e-11	1.83919e-08	-29.0101	ZNF608
