# Supplementary material for: Chicken Hypothalamic and Ovarian DNA Methylome Alteration in Response to Forced Molting
Source: Animals (Basel). 2023 Mar 10;13(6):1012. doi: 10.3390/ani13061012 (PMC10044502; doi:10.3390/ani13061012)
Supplement: Supplementary file 1 [file animals-13-01012-s001.zip › Table S8 The hypo DMRs and their corresponding DMGs in ovary of 3-vs-5.xlsx]

## Sheet: hyper
The hyper DMRs and their corresponding DMGs in ovary of 3-vs-5
chr	start	end	strand	pvalue	qvalue	genes
chr1	1682001	1682500	*	4.1924e-08	1.54289e-05	ANKRD16
chr1	2488001	2488500	*	1.51346e-07	4.40885e-05	EXOC4
chr1	3374001	3374500	*	2.83192e-10	2.19797e-07	NA
chr1	20937501	20938000	*	1.35209e-10	1.18475e-07	ENSGALG00000052942
chr1	33733001	33733500	*	1.4177e-06	0.000267806	XPOT
chr1	47481501	47482000	*	3.33317e-09	1.83772e-06	NA
chr1	55763001	55763500	*	3.36018e-11	3.46714e-08	TBXAS1
chr1	84801501	84802000	*	3.25433e-09	1.80325e-06	CCDC181
chr2	38812501	38813000	*	4.57155e-06	0.000662416	NA
chr2	41909501	41910000	*	1.32635e-07	3.94443e-05	CPNE4
chr2	45077501	45078000	*	3.00883e-13	5.15029e-10	NA
chr2	58055501	58056000	*	2.18337e-09	1.27375e-06	NA
chr2	101228501	101229000	*	2.65148e-10	2.09849e-07	NA
chr3	108174001	108174500	*	4.12356e-07	0.000100834	NA
chr4	11828501	11829000	*	1.46114e-08	6.43343e-06	ARHGEF9
chr4	39423001	39423500	*	3.83652e-07	9.50786e-05	NA
chr4	79896001	79896500	*	2.74323e-07	7.19405e-05	TBC1D14
chr5	1911001	1911500	*	2.03379e-07	5.65956e-05	ZDHHC13
chr5	9103001	9103500	*	7.27853e-06	0.000951643	NA
chr5	27940001	27940500	*	3.27345e-07	8.32891e-05	SMOC1
chr5	38597001	38597500	*	6.77079e-31	6.36202e-27	TTLL5
chr5	40939001	40939500	*	1.32869e-06	0.000254458	CEP128
chr5	42836501	42837000	*	6.88389e-07	0.00015221	ENSGALG00000052905
chr7	783001	783500	*	1.60728e-07	4.64841e-05	NA
chr7	3197501	3198000	*	9.58535e-12	1.14719e-08	ERBB4
chr7	20812501	20813000	*	1.72387e-10	1.45565e-07	NA
chr7	34487001	34487500	*	3.46458e-05	0.00297731	ENSGALG00000053295
chr8	19771001	19771500	*	4.02543e-07	9.88726e-05	ST6GALNAC3
chr11	17379501	17380000	*	5.6783e-11	5.47527e-08	MTHFSD
chr13	11584501	11585000	*	8.08413e-08	2.64651e-05	EBF1
chr14	9214501	9215000	*	2.29453e-10	1.8559e-07	DAGLB
chr20	11290501	11291000	*	7.90693e-10	5.41378e-07	C20orf85
chr27	2545501	2546000	*	3.10572e-06	0.000493723	ENSGALG00000045960
chr31	2582001	2582500	*	2.69552e-07	7.09843e-05	NA
chr33	7656001	7656500	*	1.15781e-09	7.42113e-07	NA

## Sheet: hypo
The hypo DMRs and their corresponding DMGs in ovary of 3-vs-5
chr	start	end	pvalue	qvalue	genes
chr1	4103001	4103500	1.03193e-11	1.21852e-08	NA
chr1	57819001	57819500	1.24669e-06	0.000242434	NA
chr1	67312001	67312500	6.66377e-15	1.60813e-11	ENSGALG00000048615
chr1	81586001	81586500	1.32329e-07	3.94014e-05	NA
chr2	37673501	37674000	2.28399e-06	0.000389596	RARB
chr3	8690501	8691000	1.3049e-09	8.20902e-07	NA
chr3	48648501	48649000	5.12998e-06	0.000723255	PLEKHG1
chr3	48779001	48779500	3.41015e-09	1.87081e-06	MTHFD1L
chr3	72247501	72248000	1.26124e-06	0.000244833	NA
chr3	110032001	110032500	5.16033e-08	1.82314e-05	CD2AP
chr4	9728001	9728500	1.52503e-10	1.31029e-07	ENSGALG00000049611
chr4	49019501	49020000	1.83263e-09	1.09222e-06	NA
chr4	91070501	91071000	3.43181e-13	5.78462e-10	CPXM1
chr5	8451001	8451500	6.80803e-10	4.74975e-07	USP47
chr5	8523001	8523500	9.39879e-17	2.94378e-13	NA
chr5	17661001	17661500	1.68732e-10	1.43025e-07	ENSGALG00000051988
chr5	43961001	43961500	1.05433e-10	9.5218e-08	KCNK13
chr7	11070001	11070500	1.28379e-10	1.14325e-07	NA
chr11	9980001	9980500	2.80049e-10	2.1774e-07	FAAP24,CEP89
chr13	780001	780500	6.70564e-07	0.000149037	ENSGALG00000048480
chr13	5906001	5906500	7.86224e-08	2.59697e-05	TENM2
chr14	2111001	2111500	1.09981e-09	7.09055e-07	ENSGALG00000046907
chr14	2346001	2346500	1.58375e-11	1.78424e-08	NA
chr14	8934001	8934500	7.32003e-09	3.5681e-06	CCP110
chr20	3647501	3648000	6.52156e-10	4.58425e-07	SGK2
chr22	1539501	1540000	1.48068e-11	1.68967e-08	BIN3
chr27	2402001	2402500	2.21665e-07	6.07652e-05	ENSGALG00000036395
chr27	2472001	2472500	2.7503e-05	0.00252518	ENSGALG00000045960
chr28	3301001	3301500	8.89817e-92	2.18314e-87	RPS15
chr30	967501	968000	9.94685e-19	3.95745e-15	ENSGALG00000050805
chr33	2499001	2499500	5.21822e-10	3.78406e-07	ENSGALG00000036079
chr33	6006001	6006500	3.52719e-08	1.34053e-05	ENSGALG00000037826
